# Supplementary material for: Computational Insights into Membrane Disruption by Cell-Penetrating Peptides
Source: J Chem Inf Model. 2025 Jan 17;65(3):1549–59. doi: 10.1021/acs.jcim.4c01940 (PMC11815844; doi:10.1021/acs.jcim.4c01940)
Supplement: Supplementary file 1 — ci4c01940_si_001.zip [file ci4c01940_si_001.zip]

Archive with 4 entries (4 files):
- VideoS1_CPPs_aSMD_cMD.mov
- __MACOSX/._VideoS1_CPPs_aSMD_cMD.mov
- Catalina-Hernandez_etal_SI.pdf
- __MACOSX/._Catalina-Hernandez_etal_SI.pdf
